# Supplementary material for: Three new species of saddled loricariid catfishes, and a review of Hemiancistrus, Peckoltia, and allied genera (Siluriformes)
Source: Zookeys. 2015 Feb 2;(480):97–123. doi: 10.3897/zookeys.480.6540 (PMC4319111; doi:10.3897/zookeys.480.6540)
Supplement: XML Treatment for Peckoltia lujani [file zookeys.480.6540-treatment3.xml]

<!DOCTYPE tp:taxon-treatment
  PUBLIC "-//TaxonX//DTD Taxonomic Treatment Publishing DTD v0 20100105//EN" "tax-treatment-NSO.dtd">
<tp:taxon-treatment xmlns:tp="http://www.plazi.org/taxpub"><tp:treatment-meta><kwd-group><label>Taxon classification</label><kwd><named-content content-type="kingdom">Animalia</named-content></kwd><kwd><named-content content-type="order">Siluriformes</named-content></kwd><kwd><named-content content-type="family">Loricariidae</named-content></kwd></kwd-group><mixed-citation publication-type="journal"><person-group><name><surname>Armbruster</surname><given-names>Jonathan W.</given-names></name><name><surname>Werneke</surname><given-names>David C.</given-names></name><name><surname>Tan</surname><given-names>Milton</given-names></name></person-group><article-title>Three new species of saddled loricariid catfishes, and a review of <italic><tp:taxon-name><tp:taxon-name-part taxon-name-part-type="genus">Hemiancistrus</tp:taxon-name-part></tp:taxon-name></italic>, <italic><tp:taxon-name><tp:taxon-name-part taxon-name-part-type="genus">Peckoltia</tp:taxon-name-part></tp:taxon-name></italic>, and allied genera (<tp:taxon-name><tp:taxon-name-part taxon-name-part-type="order">Siluriformes</tp:taxon-name-part></tp:taxon-name>)</article-title><source>Zookeys</source><day>2</day><month>2</month><year>2015</year><volume>2015</volume><issue>480</issue><fpage>97</fpage><lpage>123</lpage><pub-id pub-id-type="doi">10.3897/zookeys.480.6540</pub-id></mixed-citation></tp:treatment-meta><tp:nomenclature><tp:taxon-name>
                        <tp:taxon-name-part taxon-name-part-type="genus">Peckoltia</tp:taxon-name-part>
                        <tp:taxon-name-part taxon-name-part-type="species">lujani</tp:taxon-name-part>
                        <object-id xmlns:xlink="http://www.w3.org/1999/xlink" content-type="zoobank" xlink:type="simple">http://zoobank.org/2AAE8CC5-5B6A-4A50-A972-777D4FB74EAF</object-id>
                    </tp:taxon-name><tp:taxon-authority>Armbruster, Werneke &amp; Tan</tp:taxon-authority><tp:taxon-status xmlns:xlink="http://www.w3.org/1999/xlink" xlink:type="simple">sp. n.</tp:taxon-status><xref ref-type="fig" rid="F5">Fig. 5</xref><xref ref-type="table" rid="T4">, Table 4</xref></tp:nomenclature><tp:treatment-sec sec-type="Type locality"><title>Type locality.</title><p>Venezuela, South America</p></tp:treatment-sec><tp:treatment-sec sec-type="Holotype"><title>Holotype.</title><p>AUM 53523, 75.1 mm SL, VENEZUELA, Amazonas, río Orinoco at Paso Ganado, 38 km NNW of San Fernando de Atabapo, <named-content xmlns:xlink="http://www.w3.org/1999/xlink" content-type="dwc:verbatimCoordinates" xlink:type="simple">04.3842°, -067.7747°</named-content>, 27 Mar 2010, N.K. Lujan, D.C. Werneke, M.H. Sabaj, T. Carvalho, V. Meza, and O. León.</p></tp:treatment-sec><tp:treatment-sec sec-type="Paratypes"><title>Paratypes.</title><p>ANSP 162174, 13, 46.0–74.3, VENEZUELA, Amazonas, río Orinoco at El Burro, <named-content xmlns:xlink="http://www.w3.org/1999/xlink" content-type="dwc:verbatimCoordinates" xlink:type="simple">06.2°, -067.4333°</named-content>, 26 Nov 1985, B. Chernoff et al.; AUM 43008, 4 nm, 19.8–32.4, VENEZUELA, Amazonas, río Orinoco dr., río Orinoco, at Puerto Venado 2 km NW of Samariapo and 56.4 km SSW of Puerto Ayacucho, <named-content xmlns:xlink="http://www.w3.org/1999/xlink" content-type="dwc:verbatimCoordinates" xlink:type="simple">05.2106°, -067.8049°</named-content>, 26 Feb 2005, N.K. Lujan, D.C. Werneke, M.H. Sabaj, M. Arce, R. Betancur, and T.E. Wesley; AUM 53474, 1, 37.4, VENEZUELA, Amazonas, rio Orinoco <!--PageBreak-->at Raudales Atures, 8.3 km SSW of Puerto Ayacucho, <named-content xmlns:xlink="http://www.w3.org/1999/xlink" content-type="dwc:verbatimCoordinates" xlink:type="simple">05.5989°, -067.6139°</named-content>, 23 Mar 2010, N.K. Lujan, D.C. Werneke, M.H. Sabaj, T. Carvalho, V. Meza; AUM 53979, 2, 31.6–34.3, VENEZUELA, Amazonas, rio Orinoco at Merey, 97.6 km N of San Fernando de Atabapo, <named-content xmlns:xlink="http://www.w3.org/1999/xlink" content-type="dwc:verbatimCoordinates" xlink:type="simple">04.9178°, -067.8329°</named-content>, 18 Apr 2010, J. Birindelli, N.K. Lujan, and V. Meza; MCNG 56579, 1,62.9, MCP 48401, 1, 57.8, same data as holotype; ROM 93352, 12, 38.0–64.5, VENEZUELA, Amazonas, rio Orinoco across channel <!--PageBreak-->from Puerto Venado (near Samariapo), 56.7 km south-southwest of Puerto Ayacucho, <named-content xmlns:xlink="http://www.w3.org/1999/xlink" content-type="dwc:verbatimCoordinates" xlink:type="simple">05.2095°, -067.8095°</named-content>, 24 Mar 2010, N.K. Lujan, M.H. Sabaj, D.C. Werneke, V. Meza, and T. Carvalho.</p></tp:treatment-sec><tp:treatment-sec sec-type="Other material"><title>Other material.</title><p>ANSP 166770, 1, 61.3, VENEZUELA, Bolivar, río Orinoco dr., rio Aro, Salto El Pajaro, 18 Oct 1987, M. Rodriguez; ICNMHN 1480, 13, 35.3–76.3 (4 nm), COLOMBIA, Meta, río Meta - río Orinoco dr., río Negro on the Villavicencio - Puerto Lopez road, (<named-content xmlns:xlink="http://www.w3.org/1999/xlink" content-type="dwc:verbatimCoordinates" xlink:type="simple">4.1025°, -072.9368°</named-content>), 11 Jan 1988, H. Silvergrip; ICNMH 9096, 1, 79.5, COLOMBIA, Arauca, río Meta - río Orinoco dr., Caño Ormedillo, Arauca-Caño Norte road, (<named-content xmlns:xlink="http://www.w3.org/1999/xlink" content-type="dwc:verbatimCoordinates" xlink:type="simple">06.8514°, -070.6486°</named-content>) 27 Feb 1977, P. Cala; MCNG 19318, 2 nm., VENEZUELA, Bolivar, río Orinoco to the east of Ciudad Bolivar in the population of El Rosario, <named-content xmlns:xlink="http://www.w3.org/1999/xlink" content-type="dwc:verbatimCoordinates" xlink:type="simple">08.3167°, -063.0833°</named-content>, 24 Sep 1987, G. Feo, R. Morales, and H. Barbarino.</p></tp:treatment-sec><tp:treatment-sec sec-type="Diagnosis"><title>Diagnosis.</title><p><italic><tp:taxon-name><tp:taxon-name-part taxon-name-part-type="genus">Peckoltia</tp:taxon-name-part> <tp:taxon-name-part taxon-name-part-type="species">lujani</tp:taxon-name-part></tp:taxon-name></italic> can be separated from <italic><tp:taxon-name><tp:taxon-name-part taxon-name-part-type="genus">Peckoltia</tp:taxon-name-part> <tp:taxon-name-part taxon-name-part-type="species">pankimpuju</tp:taxon-name-part></tp:taxon-name></italic> by having well developed color and eyes; from all <italic><tp:taxon-name><tp:taxon-name-part taxon-name-part-type="genus">Peckoltia</tp:taxon-name-part></tp:taxon-name></italic> except <italic><tp:taxon-name><tp:taxon-name-part taxon-name-part-type="genus">Peckoltia</tp:taxon-name-part> <tp:taxon-name-part taxon-name-part-type="species">braueri</tp:taxon-name-part></tp:taxon-name></italic>, <italic><tp:taxon-name><tp:taxon-name-part taxon-name-part-type="genus">Peckoltia</tp:taxon-name-part> <tp:taxon-name-part taxon-name-part-type="species">capitulata</tp:taxon-name-part></tp:taxon-name></italic>, <italic><tp:taxon-name><tp:taxon-name-part taxon-name-part-type="genus">Peckoltia</tp:taxon-name-part> <tp:taxon-name-part taxon-name-part-type="species">compta</tp:taxon-name-part></tp:taxon-name></italic>, <italic><tp:taxon-name><tp:taxon-name-part taxon-name-part-type="genus">Peckoltia</tp:taxon-name-part> <tp:taxon-name-part taxon-name-part-type="species">greedoi</tp:taxon-name-part></tp:taxon-name></italic>, <italic><tp:taxon-name><tp:taxon-name-part taxon-name-part-type="genus">Peckoltia</tp:taxon-name-part> <tp:taxon-name-part taxon-name-part-type="species">oligospila</tp:taxon-name-part></tp:taxon-name></italic>, <italic><tp:taxon-name><tp:taxon-name-part taxon-name-part-type="genus">Peckoltia</tp:taxon-name-part> <tp:taxon-name-part taxon-name-part-type="species">otali</tp:taxon-name-part></tp:taxon-name></italic>, and <italic><tp:taxon-name><tp:taxon-name-part taxon-name-part-type="genus">Peckoltia</tp:taxon-name-part> <tp:taxon-name-part taxon-name-part-type="species">stimulata</tp:taxon-name-part></tp:taxon-name></italic> by having the abdomen largely naked posterior to the pectoral girdle (vs. only small naked patches at insertions of pelvic fins); from all <italic><tp:taxon-name><tp:taxon-name-part taxon-name-part-type="genus">Peckoltia</tp:taxon-name-part></tp:taxon-name></italic> except <italic><tp:taxon-name><tp:taxon-name-part taxon-name-part-type="genus">Peckoltia</tp:taxon-name-part> <tp:taxon-name-part taxon-name-part-type="species">furcata</tp:taxon-name-part></tp:taxon-name></italic>, <italic><tp:taxon-name><tp:taxon-name-part taxon-name-part-type="genus">Peckoltia</tp:taxon-name-part> <tp:taxon-name-part taxon-name-part-type="species">greedoi</tp:taxon-name-part></tp:taxon-name></italic>, <italic><tp:taxon-name><tp:taxon-name-part taxon-name-part-type="genus">Peckoltia</tp:taxon-name-part> <tp:taxon-name-part taxon-name-part-type="species">lujani</tp:taxon-name-part></tp:taxon-name></italic>, <italic><tp:taxon-name><tp:taxon-name-part taxon-name-part-type="genus">Peckoltia</tp:taxon-name-part> <tp:taxon-name-part taxon-name-part-type="species">pankimpuju</tp:taxon-name-part></tp:taxon-name></italic>, and <italic><tp:taxon-name><tp:taxon-name-part taxon-name-part-type="genus">Peckoltia</tp:taxon-name-part> <tp:taxon-name-part taxon-name-part-type="species">sabaji</tp:taxon-name-part></tp:taxon-name></italic> by having the dentaries meet at an angle greater than 90°; from <italic><tp:taxon-name><tp:taxon-name-part taxon-name-part-type="genus">Peckoltia</tp:taxon-name-part> <tp:taxon-name-part taxon-name-part-type="species">ephippiata</tp:taxon-name-part></tp:taxon-name></italic> and <italic><tp:taxon-name><tp:taxon-name-part taxon-name-part-type="genus">Peckoltia</tp:taxon-name-part> <tp:taxon-name-part taxon-name-part-type="species">greedoi</tp:taxon-name-part></tp:taxon-name></italic> by having large spots or blotches on the posterolateral surface of head and nape (vs. very small, very faint spots); from <italic><tp:taxon-name><tp:taxon-name-part taxon-name-part-type="genus">Peckoltia</tp:taxon-name-part> <tp:taxon-name-part taxon-name-part-type="species">ephippiata</tp:taxon-name-part></tp:taxon-name></italic> and by lacking slight keels on the lateral plates, particularly the median series (vs. slight keels present), by having bands in the dorsal fin (vs. dorsal fin with light rays and dark membranes), by having fewer teeth (<italic><tp:taxon-name><tp:taxon-name-part taxon-name-part-type="genus">Peckoltia</tp:taxon-name-part> <tp:taxon-name-part taxon-name-part-type="species">ephippiata</tp:taxon-name-part></tp:taxon-name></italic>: 39–72 dentary, 41–73 premaxillary; <italic><tp:taxon-name><tp:taxon-name-part taxon-name-part-type="genus">Peckoltia</tp:taxon-name-part> <tp:taxon-name-part taxon-name-part-type="species">lujani</tp:taxon-name-part></tp:taxon-name></italic>: 20–37 dentary, 23–45 premaxillary); from <italic><tp:taxon-name><tp:taxon-name-part taxon-name-part-type="genus">Peckoltia</tp:taxon-name-part> <tp:taxon-name-part taxon-name-part-type="species">greedoi</tp:taxon-name-part></tp:taxon-name></italic> by having the pectoral-fin spine relaxed position only slightly dorsally, pointing maximally to dorsal insertion of caudal fin (vs. angled dorsally, pointing at insertion of dorsal fin) and pectoral-fin spine reaching less than one plate of the ventral series beyond the pelvic base when adpressed ventral to pelvic fin (vs. two or more).</p><p><italic><tp:taxon-name><tp:taxon-name-part taxon-name-part-type="genus">Peckoltia</tp:taxon-name-part> <tp:taxon-name-part taxon-name-part-type="species">lujani</tp:taxon-name-part></tp:taxon-name></italic> differs from <italic><tp:taxon-name><tp:taxon-name-part taxon-name-part-type="genus">Etsaputu</tp:taxon-name-part></tp:taxon-name></italic> by having greater than six evertible cheek odontodes, the largest of which extends posterior to the eye (vs. six or fewer, the largest not extending beyond the exposed portion of the opercle). <italic><tp:taxon-name><tp:taxon-name-part taxon-name-part-type="genus">Peckoltia</tp:taxon-name-part> <tp:taxon-name-part taxon-name-part-type="species">lujani</tp:taxon-name-part></tp:taxon-name></italic> can be separated from <italic><tp:taxon-name><tp:taxon-name-part taxon-name-part-type="genus">Hemiancistrus</tp:taxon-name-part></tp:taxon-name></italic> (except <tp:taxon-name>‘<tp:taxon-name-part taxon-name-part-type="genus">Hemiancistrus</tp:taxon-name-part>’ <tp:taxon-name-part taxon-name-part-type="species">landoni</tp:taxon-name-part></tp:taxon-name>) and <italic><tp:taxon-name><tp:taxon-name-part taxon-name-part-type="genus">Ancistomus</tp:taxon-name-part></tp:taxon-name></italic> by having prominent dorsal saddles (vs. dark or light spots or entirely dark); and from all <italic><tp:taxon-name><tp:taxon-name-part taxon-name-part-type="genus">Hemiancistrus</tp:taxon-name-part></tp:taxon-name></italic> and <italic><tp:taxon-name><tp:taxon-name-part taxon-name-part-type="genus">Ancistomus</tp:taxon-name-part></tp:taxon-name></italic> by having bands in the caudal fin and no free spots (vs. bands absent or present with some free spots) and bands in the dorsal fin (vs. spots or no markings). <italic><tp:taxon-name><tp:taxon-name-part taxon-name-part-type="genus">Peckoltia</tp:taxon-name-part> <tp:taxon-name-part taxon-name-part-type="species">ephippiata</tp:taxon-name-part></tp:taxon-name></italic> can be separated from <italic><tp:taxon-name><tp:taxon-name-part taxon-name-part-type="genus">Peckoltichthys</tp:taxon-name-part> <tp:taxon-name-part taxon-name-part-type="species">bachi</tp:taxon-name-part></tp:taxon-name></italic> by having no spots on the head (vs. large dark spots or mottling); by having the eyes high on the head with the dorsal rim of the orbit higher than the interorbital space (vs. low on the head, dorsal rim of orbit lower than interorbital space), and by having small plates on the abdomen (vs. relatively large).</p><!--PageBreak--><p><italic><tp:taxon-name><tp:taxon-name-part taxon-name-part-type="genus">Peckoltia</tp:taxon-name-part> <tp:taxon-name-part taxon-name-part-type="species">caenosa</tp:taxon-name-part></tp:taxon-name></italic> is known from the same region as <italic><tp:taxon-name><tp:taxon-name-part taxon-name-part-type="genus">Peckoltia</tp:taxon-name-part> <tp:taxon-name-part taxon-name-part-type="species">lujani</tp:taxon-name-part></tp:taxon-name></italic> and can be difficult to tell apart when juveniles. <italic><tp:taxon-name><tp:taxon-name-part taxon-name-part-type="genus">Peckoltia</tp:taxon-name-part> <tp:taxon-name-part taxon-name-part-type="species">lujani</tp:taxon-name-part></tp:taxon-name></italic> differs from adult <italic><tp:taxon-name><tp:taxon-name-part taxon-name-part-type="genus">Peckoltia</tp:taxon-name-part> <tp:taxon-name-part taxon-name-part-type="species">caenosa</tp:taxon-name-part></tp:taxon-name></italic> by lacking vermiculations on the abdomen and head, and from all <italic><tp:taxon-name><tp:taxon-name-part taxon-name-part-type="genus">Peckoltia</tp:taxon-name-part> <tp:taxon-name-part taxon-name-part-type="species">caenosa</tp:taxon-name-part></tp:taxon-name></italic> by having the dentaries meet in a broad arc that is greater than 120° (vs. meeting at an angle less than 90°), and by having fewer teeth (all except one specimen with 24–37 dentary teeth and 22–45 premaxillary teeth [16 and 19 respectively in aberrant specimen] vs. 10–18 dentary teeth and 11–21 premaxillary teeth).</p><!--PageBreak--></tp:treatment-sec><tp:treatment-sec sec-type="Description"><title>Description.</title><p>Morphometrics in Table <xref ref-type="table" rid="T4">4</xref>, counts and measurements based on 25 specimens unless noted. Largest specimen examined 75.1 mm SL. Body moderately elongate. Head and nape forming arc from tip of snout to anterior of parieto-supraoccipital, rising more rapidly to parieto-supraoccipital crest, and then more slowly to dorsal-fin. Dorsal slope decreasing in straight line to insertion of dorsal procurrent caudal rays then ascending to caudal fin. Body depth greatest below insertion of dorsal fin. Ventral profile flat to ventral procurrent caudal-fin rays, and then sloped ventrally. Caudal peduncle oval in cross section with dorsal and ventral surfaces flattened. Body widest at insertion of pectoral fins, narrowest at insertion of caudal fin. Snout rounded.</p><table-wrap id="T4" position="float" orientation="portrait"><label>Table 4.</label><caption><p>Selected morphometrics of <italic><tp:taxon-name><tp:taxon-name-part taxon-name-part-type="genus">Peckoltia</tp:taxon-name-part> <tp:taxon-name-part taxon-name-part-type="species">lujani</tp:taxon-name-part></tp:taxon-name></italic>. Numbers in parentheses refer to landmark numbers in <xref ref-type="bibr" rid="B2">Armbruster (2003)</xref>.</p></caption><table rules="all"><tbody><tr><th rowspan="1" colspan="1"/><th rowspan="1" colspan="1">Holotype</th><th rowspan="1" colspan="1">N</th><th rowspan="1" colspan="1">Mean</th><th rowspan="1" colspan="1">SD</th><th rowspan="1" colspan="1">Max</th><th rowspan="1" colspan="1">Min</th></tr><tr><td rowspan="1" colspan="1">SL, mm (1–20)</td><td rowspan="1" colspan="1">75.1</td><td rowspan="1" colspan="1">34</td><td rowspan="1" colspan="1"/><td rowspan="1" colspan="1"/><td rowspan="1" colspan="1">31.6</td><td rowspan="1" colspan="1">75.1</td></tr><tr><td rowspan="1" colspan="1">%SL</td><td rowspan="1" colspan="1"/><td rowspan="1" colspan="1"/><td rowspan="1" colspan="1"/><td rowspan="1" colspan="1"/><td rowspan="1" colspan="1"/><td rowspan="1" colspan="1"/></tr><tr><td rowspan="1" colspan="1">Predorsal Length (1–10)</td><td rowspan="1" colspan="1">41.2</td><td rowspan="1" colspan="1">34</td><td rowspan="1" colspan="1">42.3</td><td rowspan="1" colspan="1">1.2</td><td rowspan="1" colspan="1">39.4</td><td rowspan="1" colspan="1">44.3</td></tr><tr><td rowspan="1" colspan="1">Head Length (1–7)</td><td rowspan="1" colspan="1">33.5</td><td rowspan="1" colspan="1">34</td><td rowspan="1" colspan="1">35.6</td><td rowspan="1" colspan="1">1.5</td><td rowspan="1" colspan="1">32.9</td><td rowspan="1" colspan="1">41.2</td></tr><tr><td rowspan="1" colspan="1">Head–dorsal Length (7–10)</td><td rowspan="1" colspan="1">9.3</td><td rowspan="1" colspan="1">34</td><td rowspan="1" colspan="1">7.1</td><td rowspan="1" colspan="1">1.0</td><td rowspan="1" colspan="1">5.3</td><td rowspan="1" colspan="1">9.5</td></tr><tr><td rowspan="1" colspan="1">Cleithral Width (8–9)</td><td rowspan="1" colspan="1">25.5</td><td rowspan="1" colspan="1">34</td><td rowspan="1" colspan="1">27.8</td><td rowspan="1" colspan="1">1.4</td><td rowspan="1" colspan="1">23.1</td><td rowspan="1" colspan="1">29.6</td></tr><tr><td rowspan="1" colspan="1">Head-pectoral Length (1–12)</td><td rowspan="1" colspan="1">27.9</td><td rowspan="1" colspan="1">34</td><td rowspan="1" colspan="1">26.7</td><td rowspan="1" colspan="1">1.5</td><td rowspan="1" colspan="1">22.9</td><td rowspan="1" colspan="1">29.7</td></tr><tr><td rowspan="1" colspan="1">Thorax Length (12–13)</td><td rowspan="1" colspan="1">21.5</td><td rowspan="1" colspan="1">34</td><td rowspan="1" colspan="1">23.7</td><td rowspan="1" colspan="1">1.7</td><td rowspan="1" colspan="1">21.3</td><td rowspan="1" colspan="1">30.7</td></tr><tr><td rowspan="1" colspan="1">Pectoral-spine Length (12–29)</td><td rowspan="1" colspan="1">27.7</td><td rowspan="1" colspan="1">34</td><td rowspan="1" colspan="1">28.7</td><td rowspan="1" colspan="1">1.0</td><td rowspan="1" colspan="1">26.6</td><td rowspan="1" colspan="1">30.9</td></tr><tr><td rowspan="1" colspan="1">Abdominal Length (13–14)</td><td rowspan="1" colspan="1">22.7</td><td rowspan="1" colspan="1">34</td><td rowspan="1" colspan="1">22.1</td><td rowspan="1" colspan="1">0.9</td><td rowspan="1" colspan="1">19.5</td><td rowspan="1" colspan="1">23.7</td></tr><tr><td rowspan="1" colspan="1">Pelvic-spine Length (13–30)</td><td rowspan="1" colspan="1">25.4</td><td rowspan="1" colspan="1">34</td><td rowspan="1" colspan="1">25.0</td><td rowspan="1" colspan="1">1.4</td><td rowspan="1" colspan="1">22.5</td><td rowspan="1" colspan="1">28.6</td></tr><tr><td rowspan="1" colspan="1">Postanal Length (14–15)</td><td rowspan="1" colspan="1">35.9</td><td rowspan="1" colspan="1">34</td><td rowspan="1" colspan="1">33.6</td><td rowspan="1" colspan="1">1.5</td><td rowspan="1" colspan="1">29.4</td><td rowspan="1" colspan="1">35.9</td></tr><tr><td rowspan="1" colspan="1">Anal-fin spine Length (14–31)</td><td rowspan="1" colspan="1">14.3</td><td rowspan="1" colspan="1">34</td><td rowspan="1" colspan="1">12.9</td><td rowspan="1" colspan="1">1.0</td><td rowspan="1" colspan="1">10.1</td><td rowspan="1" colspan="1">15.3</td></tr><tr><td rowspan="1" colspan="1">Dorsal–pectoral Distance (10–12)</td><td rowspan="1" colspan="1">25.0</td><td rowspan="1" colspan="1">31</td><td rowspan="1" colspan="1">26.7</td><td rowspan="1" colspan="1">1.2</td><td rowspan="1" colspan="1">24.3</td><td rowspan="1" colspan="1">29.6</td></tr><tr><td rowspan="1" colspan="1">Dorsal spine Length (10–11)</td><td rowspan="1" colspan="1">26.8</td><td rowspan="1" colspan="1">32</td><td rowspan="1" colspan="1">26.4</td><td rowspan="1" colspan="1">2.7</td><td rowspan="1" colspan="1">17.6</td><td rowspan="1" colspan="1">31.4</td></tr><tr><td rowspan="1" colspan="1">Dorsal-pelvic Distance (10–13)</td><td rowspan="1" colspan="1">19.5</td><td rowspan="1" colspan="1">34</td><td rowspan="1" colspan="1">21.0</td><td rowspan="1" colspan="1">1.7</td><td rowspan="1" colspan="1">15.5</td><td rowspan="1" colspan="1">23.6</td></tr><tr><td rowspan="1" colspan="1">Dorsal-fin base Length (10–16)</td><td rowspan="1" colspan="1">28.2</td><td rowspan="1" colspan="1">34</td><td rowspan="1" colspan="1">26.7</td><td rowspan="1" colspan="1">1.4</td><td rowspan="1" colspan="1">23.2</td><td rowspan="1" colspan="1">29.9</td></tr><tr><td rowspan="1" colspan="1">Dorsal-adipose Distance (16–17)</td><td rowspan="1" colspan="1">14.4</td><td rowspan="1" colspan="1">34</td><td rowspan="1" colspan="1">14.3</td><td rowspan="1" colspan="1">2.0</td><td rowspan="1" colspan="1">9.7</td><td rowspan="1" colspan="1">18.6</td></tr><tr><td rowspan="1" colspan="1">Adipose-spine Length (17–18)</td><td rowspan="1" colspan="1">7.9</td><td rowspan="1" colspan="1">34</td><td rowspan="1" colspan="1">9.3</td><td rowspan="1" colspan="1">1.6</td><td rowspan="1" colspan="1">6.6</td><td rowspan="1" colspan="1">12.7</td></tr><tr><td rowspan="1" colspan="1">Adipose-upper caudal Distance (17–19)</td><td rowspan="1" colspan="1">15.9</td><td rowspan="1" colspan="1">34</td><td rowspan="1" colspan="1">16.9</td><td rowspan="1" colspan="1">2.3</td><td rowspan="1" colspan="1">12.3</td><td rowspan="1" colspan="1">21.2</td></tr><tr><td rowspan="1" colspan="1">Caudal-peduncle Depth (15–19)</td><td rowspan="1" colspan="1">9.2</td><td rowspan="1" colspan="1">34</td><td rowspan="1" colspan="1">9.8</td><td rowspan="1" colspan="1">1.0</td><td rowspan="1" colspan="1">8.1</td><td rowspan="1" colspan="1">12.1</td></tr><tr><td rowspan="1" colspan="1">Adipose-lower caudal Distance (15–17)</td><td rowspan="1" colspan="1">21.5</td><td rowspan="1" colspan="1">34</td><td rowspan="1" colspan="1">22.1</td><td rowspan="1" colspan="1">1.9</td><td rowspan="1" colspan="1">18.9</td><td rowspan="1" colspan="1">26.9</td></tr><tr><td rowspan="1" colspan="1">Adipose-anal Distance (14–17)</td><td rowspan="1" colspan="1">18.0</td><td rowspan="1" colspan="1">34</td><td rowspan="1" colspan="1">17.9</td><td rowspan="1" colspan="1">1.8</td><td rowspan="1" colspan="1">14.7</td><td rowspan="1" colspan="1">22.4</td></tr><tr><td rowspan="1" colspan="1">Dorsal-anal Distance (14–16)</td><td rowspan="1" colspan="1">12.6</td><td rowspan="1" colspan="1">34</td><td rowspan="1" colspan="1">13.4</td><td rowspan="1" colspan="1">0.9</td><td rowspan="1" colspan="1">11.4</td><td rowspan="1" colspan="1">15.0</td></tr><tr><td rowspan="1" colspan="1">Pelvic-dorsal Distance (13–16)</td><td rowspan="1" colspan="1">24.0</td><td rowspan="1" colspan="1">34</td><td rowspan="1" colspan="1">24.5</td><td rowspan="1" colspan="1">1.7</td><td rowspan="1" colspan="1">21.3</td><td rowspan="1" colspan="1">27.8</td></tr><tr><td rowspan="1" colspan="1">% Head Length</td><td rowspan="1" colspan="1"/><td rowspan="1" colspan="1"/><td rowspan="1" colspan="1"/><td rowspan="1" colspan="1"/><td rowspan="1" colspan="1"/><td rowspan="1" colspan="1"/></tr><tr><td rowspan="1" colspan="1">Head-eye Length (5–7)</td><td rowspan="1" colspan="1">35.6</td><td rowspan="1" colspan="1">34</td><td rowspan="1" colspan="1">37.4</td><td rowspan="1" colspan="1">2.9</td><td rowspan="1" colspan="1">29.0</td><td rowspan="1" colspan="1">45.8</td></tr><tr><td rowspan="1" colspan="1">Orbit Diameter (4–5)</td><td rowspan="1" colspan="1">20.4</td><td rowspan="1" colspan="1">34</td><td rowspan="1" colspan="1">20.7</td><td rowspan="1" colspan="1">2.1</td><td rowspan="1" colspan="1">16.6</td><td rowspan="1" colspan="1">24.1</td></tr><tr><td rowspan="1" colspan="1">Snout Length (1–4)</td><td rowspan="1" colspan="1">55.2</td><td rowspan="1" colspan="1">34</td><td rowspan="1" colspan="1">55.7</td><td rowspan="1" colspan="1">3.0</td><td rowspan="1" colspan="1">45.0</td><td rowspan="1" colspan="1">61.6</td></tr><tr><td rowspan="1" colspan="1">Internares Width (2–3)</td><td rowspan="1" colspan="1">15.0</td><td rowspan="1" colspan="1">33</td><td rowspan="1" colspan="1">14.8</td><td rowspan="1" colspan="1">1.9</td><td rowspan="1" colspan="1">11.4</td><td rowspan="1" colspan="1">19.5</td></tr><tr><td rowspan="1" colspan="1">Interorbital Width (5–6)</td><td rowspan="1" colspan="1">44.8</td><td rowspan="1" colspan="1">43</td><td rowspan="1" colspan="1">43.7</td><td rowspan="1" colspan="1">3.8</td><td rowspan="1" colspan="1">36.5</td><td rowspan="1" colspan="1">54.8</td></tr><tr><td rowspan="1" colspan="1">Head Depth (7–12)</td><td rowspan="1" colspan="1">63.3</td><td rowspan="1" colspan="1">43</td><td rowspan="1" colspan="1">64.8</td><td rowspan="1" colspan="1">3.4</td><td rowspan="1" colspan="1">51.5</td><td rowspan="1" colspan="1">73.2</td></tr><tr><td rowspan="1" colspan="1">Mouth Length (1–24)</td><td rowspan="1" colspan="1">53.1</td><td rowspan="1" colspan="1">44</td><td rowspan="1" colspan="1">49.6</td><td rowspan="1" colspan="1">3.4</td><td rowspan="1" colspan="1">42.4</td><td rowspan="1" colspan="1">57.1</td></tr><tr><td rowspan="1" colspan="1">Mouth Width (21–22)</td><td rowspan="1" colspan="1">55.6</td><td rowspan="1" colspan="1">44</td><td rowspan="1" colspan="1">50.1</td><td rowspan="1" colspan="1">5.1</td><td rowspan="1" colspan="1">41.6</td><td rowspan="1" colspan="1">58.8</td></tr><tr><td rowspan="1" colspan="1">Barbel Length (22–23)</td><td rowspan="1" colspan="1">15.8</td><td rowspan="1" colspan="1">42</td><td rowspan="1" colspan="1">13.8</td><td rowspan="1" colspan="1">2.3</td><td rowspan="1" colspan="1">10.2</td><td rowspan="1" colspan="1">19.7</td></tr><tr><td rowspan="1" colspan="1">Dentary Tooth Cup Length (25–26)</td><td rowspan="1" colspan="1">15.5</td><td rowspan="1" colspan="1">40</td><td rowspan="1" colspan="1">13.0</td><td rowspan="1" colspan="1">2.0</td><td rowspan="1" colspan="1">10.1</td><td rowspan="1" colspan="1">17.9</td></tr><tr><td rowspan="1" colspan="1">Premaxillary Tooth Cup Length (27–28)</td><td rowspan="1" colspan="1">16.5</td><td rowspan="1" colspan="1">42</td><td rowspan="1" colspan="1">13.9</td><td rowspan="1" colspan="1">1.5</td><td rowspan="1" colspan="1">10.8</td><td rowspan="1" colspan="1">17.0</td></tr></tbody></table></table-wrap><p>Eye moderately sized, dorsal rim of orbit forming moderate crest that continues forward of orbit to area just anterior of nares as a low, rounded ridge. Iris operculum present. Interorbital space flat. Parieto-supraoccipital pointed posteriorly with a moderate crest formed along near entire length of parieto-supraoccipital. Infraorbitals, frontal, nasal, compound pterotic, and parieto-supraoccipital supporting odontodes. Preopercle not supporting odontodes. Opercle generally covered by plates and not supporting odontodes although one to two may be present, particularly in smaller individuals.</p><p>Lips covered with short, wide papillae. Lower lip wide, upper lip narrow. Edge of lower lip with small crenulae. Maxillary barbel only barbel present, reaching about one third of distance to gill opening.</p><p>Median plates 25–27 (mode 26). Plates unkeeled, but first four or five plates of mid-ventral series very slightly bent to form slight ridge. Five caudal peduncle plate rows. Plates on all dorsolateral surfaces of body except for oval naked area at snout tip. Throat with a few plates posterior to lip. Abdomen only with few sparse platelets below pectoral girdle and in narrow column posterolaterally to pectoral girdle in type series (some platelets below pelvic girdle in Meta specimens). Evertible cheek plates supporting hypertrophied odontodes that can be everted perpendicular to head. Cheek odontodes 5–49 (mode 25). Longest evertible cheek odontode reaching to about level of posterior edge of pectoral-fin spine. Hypertrophied cheek odontodes relatively weak. Odontodes slightly longer than average body odontodes present along dorsal-, adipose-, pelvic-, caudal-, and pectoral-fin spines; larger individuals with hypertrophied odontodes at tip of pectoral spine.</p><p>Dorsal fin ii,7; dorsal spinelet <italic>V</italic>-shaped, dorsal-fin locking mechanism present, last ray of dorsal fin not reaching preadipose plate when adpressed. Adipose fin with single preadipose plate and moderately long spine. Caudal fin i,14,i; caudal fin forked, ventral lobe longer than dorsal lobe; dorsal procurrent caudal rays five, and ventral procurrent caudal rays four to five (mode five; n=24 for dorsals). Pectoral fin i,6; pectoral-fin spine reaching just posterior to pelvic fin when adpressed ventral to pelvic fin. Pelvic fin i,5; pelvic-fin spine extending to posterior end of base of anal fin when adpressed. Anal fin i,4; anal-fin spine slightly shorter than first ray.</p><p>Teeth bicuspid with lateral lobe three-quarters length of medial lobe and distal tip of lateral cusp one-half width of tip of medial cusp. 20–37 left dentary teeth (mode 32). 23–45 left premaxillary teeth (mode 39).</p></tp:treatment-sec><tp:treatment-sec sec-type="Color"><title>Color.</title><p>Base color light tan with brown to black markings. Four dorsal saddles on the body, the first below the middle rays of the dorsal fin, the second below the pos<!--PageBreak-->terior rays of the dorsal fin and slightly posterior, the third below the adipose fin and slightly anterior, and the fourth at the end of the caudal peduncle. Third and fourth saddles may have anterior extensions or have an anterior projection making them <italic>h</italic>-shaped or may be split nearly in half. Saddles two to four extend to median plate row, saddle one continues to insertion of pectoral fin. Very large blotches or spots present from saddle one to caudal fin. All fins except dorsal always with dark bands with dark areas from about as wide to about twice as wide as light areas. Number of bands increases with size. Dorsal fin coloration complex, ranging from a mix of dark and light spots that may or may not combine to form bands (bands always forming distally). The dark or light spots/bands in dorsal fin may or may not combine with those dorsal or ventral. Dark spots/bands typically darker on the rays distally and on the membranes proximally. Dark spot present between dorsal-fin spinelet and spine. Abdomen with medium spots. Lower surface of caudal peduncle with dark blotches. Juveniles colored as adults, but with bar two extending to insertion of pelvic fin, without anterior extensions of the third and fourth dorsal bars, third and fourth bars extending across ventral margin of caudal peduncle, without spots on the abdomen, and with the spots or blotches on the sides (if present) just between first and second bars.</p></tp:treatment-sec><tp:treatment-sec sec-type="Sexual dimorphism"><title>Sexual dimorphism.</title><p>None observed.</p></tp:treatment-sec><tp:treatment-sec sec-type="Distribution"><title>Distribution.</title><p>Known from the Meta Drainage near Villavicencio and the Orinoco from the mouth of the Meta to around Ciudad Bolivar (Fig. <xref ref-type="fig" rid="F3">3</xref>).</p></tp:treatment-sec><tp:treatment-sec sec-type="Remarks"><title>Remarks.</title><p>The type locality was restricted to collection localities in Amazonas, Venezuela. There is variation within the species, and it is possible that other forms may be present within the species. The Colombian specimens (ICNMHN 1480 and ICNMH 9096) differed in shape from the other members of the species, and we do not have the specimens to check their identity, so they were excluded from counts and measurements.</p></tp:treatment-sec><tp:treatment-sec sec-type="Etymology"><title>Etymology.</title><p>Named in honor of the former graduate student of JWA, Dr. Nathan Lujan. Dr. Lujan has led expeditions to some of the most remote regions of South America and obtained some of the most important specimens for the study of loricariid systematics specifically as well as South American fish systematics and ecology in general. In the process, he has given JWA more taxonomic work in the last decade than he had thought possible, and he is very thankful. Dr. Lujan also collected the best specimens known of the species.</p><fig id="F5" position="float" orientation="portrait"><label>Figure 5.</label><caption><p>Dorsal, lateral, and ventral views of holotype of <italic><tp:taxon-name><tp:taxon-name-part taxon-name-part-type="genus">Peckoltia</tp:taxon-name-part> <tp:taxon-name-part taxon-name-part-type="species">lujani</tp:taxon-name-part></tp:taxon-name></italic> sp. n., AUM 53523, 75.1 mm SL. Photos by J. W. Armbruster.</p></caption><graphic xmlns:xlink="http://www.w3.org/1999/xlink" xlink:href="zookeys-480-097-g005.jpg" position="float" orientation="portrait" xlink:type="simple" id="oo_37949.jpg"/></fig></tp:treatment-sec><tp:treatment-sec><!--Section generated to contain objects referenced in tp:taxon-treatment.--><fig id="F3" position="float" orientation="portrait"><label>Figure 3.</label><caption><p>Distribution of the new species of <italic><tp:taxon-name><tp:taxon-name-part taxon-name-part-type="genus">Peckoltia</tp:taxon-name-part></tp:taxon-name></italic>: <italic><tp:taxon-name><tp:taxon-name-part taxon-name-part-type="genus">Peckoltia</tp:taxon-name-part> <tp:taxon-name-part taxon-name-part-type="species">ephippiata</tp:taxon-name-part></tp:taxon-name></italic> (diamond), <italic><tp:taxon-name><tp:taxon-name-part taxon-name-part-type="genus">Peckoltia</tp:taxon-name-part> <tp:taxon-name-part taxon-name-part-type="species">greedoi</tp:taxon-name-part></tp:taxon-name></italic> (square), and <italic><tp:taxon-name><tp:taxon-name-part taxon-name-part-type="genus">Peckoltia</tp:taxon-name-part> <tp:taxon-name-part taxon-name-part-type="species">lujani</tp:taxon-name-part></tp:taxon-name></italic> (dots, black dot is type locality).</p></caption><graphic xmlns:xlink="http://www.w3.org/1999/xlink" xlink:href="zookeys-480-097-g003.jpg" position="float" orientation="portrait" xlink:type="simple" id="oo_37947.jpg"/></fig></tp:treatment-sec><ref-list><ref id="B2"><mixed-citation xmlns:xlink="http://www.w3.org/1999/xlink" xlink:type="simple"><person-group><name name-style="western"><surname>Armbruster</surname><given-names>JW</given-names></name></person-group> (<year>2003</year>) <article-title><italic><tp:taxon-name><tp:taxon-name-part taxon-name-part-type="genus">Peckoltia</tp:taxon-name-part> <tp:taxon-name-part taxon-name-part-type="species">sabaji</tp:taxon-name-part></tp:taxon-name></italic>, a new species from the Guyana Shield (<tp:taxon-name><tp:taxon-name-part taxon-name-part-type="order">Siluriformes</tp:taxon-name-part></tp:taxon-name>: <tp:taxon-name><tp:taxon-name-part taxon-name-part-type="family">Loricariidae</tp:taxon-name-part></tp:taxon-name>).</article-title><source>Zootaxa</source><volume>344</volume>: <fpage>1</fpage>–<lpage>12</lpage>. <ext-link ext-link-type="uri" xlink:href="http://www.mapress.com/zootaxa/2003f/zt00344.pdf" xlink:type="simple">http://www.mapress.com/zootaxa/2003f/zt00344.pdf</ext-link></mixed-citation></ref></ref-list></tp:taxon-treatment>
