# Supplementary material for: Three new species of saddled loricariid catfishes, and a review of Hemiancistrus, Peckoltia, and allied genera (Siluriformes)
Source: Zookeys. 2015 Feb 2;(480):97–123. doi: 10.3897/zookeys.480.6540 (PMC4319111; doi:10.3897/zookeys.480.6540)
Supplement: Supplementary material 2 — Locality information for all collections of the three species described in this paper. [file zookeys-480-097-s002.xlsx]

## Sheet: Sheet1
Species	Catalog #	Number	Size (mm SL)	Country	State/Province	Drainage	Locality	Latitude	Longitude	Date	Collectors
Peckoltia ephippiata	ANSP 197614	2	60.4–92.5	BRAZIL	Rôndonia	Rio Madeira dr.	rio Leitão on highway BR-364 about 5 km N of Presidente Médici	-11.1328°	-061.9008°	2004-07-15	R.E. Reis et al.
Peckoltia ephippiata	AUM 65116	2	64.1–96.4	BRAZIL	Rôndonia	Rio Madeira dr.	rio Leitão on highway BR-364 about 5 km N of Presidente Médici	-11.1328°	-061.9008°	2004-07-15	R.E. Reis et al.
Peckoltia ephippiata	MCP 35627	1	101.7	BRAZIL	Rôndonia	Rio Madeira dr.	rio Leitão on highway BR-364 about 5 km N of Presidente Médici	-11.1328°	-061.9008°	2004-07-15	R.E. Reis et al.
Peckoltia ephippiata	MCP 48395	13	48.2–97.7	BRAZIL	Rôndonia	Rio Madeira dr.	rio Leitão on highway BR-364 about 5 km N of Presidente Médici	-11.1328°	-061.9008°	2004-07-15	R.E. Reis et al.
Peckoltia ephippiata	MNRJ 42662	2	66.0–89.7	BRAZIL	Rôndonia	Rio Madeira dr.	rio Leitão on highway BR-364 about 5 km N of Presidente Médici	-11.1328°	-061.9008°	2004-07-15	R.E. Reis et al.
Peckoltia ephippiata	UF 237091	2	55.6–82.6	BRAZIL	Rôndonia	Rio Madeira dr.	rio Leitão on highway BR-364 about 5 km N of Presidente Médici	-11.1328°	-061.9008°	2004-07-15	R.E. Reis et al.
Peckoltia greedoi	ANSP 197617	2	56.0–67.4	BRAZIL	Pará	río Gurupi	río Gurupi on BR 316 at border of Pará and Maranão	-01.8003°	-046.3167°	1998-07-23	R. Reis et al.
Peckoltia greedoi	AUM 65117	2	57.6–71.9	BRAZIL	Pará	río Gurupi	río Gurupi on BR 316 at border of Pará and Maranão	-01.8003°	-046.3167°	1998-07-23	R. Reis et al.
Peckoltia greedoi	MCP 21972	1	77.8	BRAZIL	Pará	río Gurupi	río Gurupi on BR 316 at border of Pará and Maranão	-01.8003°	-046.3167°	1998-07-23	R. Reis et al.
Peckoltia greedoi	MCP 48396	2	46.3–75.8	BRAZIL	Pará	río Gurupi	río Gurupi on BR 316 at border of Pará and Maranão	-01.8003°	-046.3167°	1998-07-23	R. Reis et al.
Peckoltia greedoi	MNRJ 42663	2	55.2–71.5	BRAZIL	Pará	río Gurupi	río Gurupi on BR 316 at border of Pará and Maranão	-01.8003°	-046.3167°	1998-07-23	R. Reis et al.
Peckoltia lujani	ANSP 162174	13	46.0–74.3	VENEZUELA	Amazonas	Río Orinoco dr.	Río Orinoco at El Burro	06.2°	-067.4333°	1985-11-26	B. Chernoff et al.
Peckoltia lujani	ANSP 166770	1	61.3	VENEZUELA	Bolivar	Río Orinoco dr.	Rio Aro at Salto El Pajaro			1987-10-18	M. Rodriguez
Peckoltia lujani	AUM 43008	4	19.8–32.4	VENEZUELA	Amazonas	río Orinoco dr.	río Orinoco at Puerto Venado 2 km NW of Samariapo and 56.4 km SSW of Puerto Ayacucho	05.2106°	-067.8049°	2005-02-26	N.K. Lujan et al.
Peckoltia lujani	AUM 53474	1	37.4	VENEZUELA	Amazonas	río Orinoco dr.	rio Orinoco at Raudales Atures 8.3 km SSW of Puerto Ayacucho	05.5989°	-067.6139°	2010-03-23	N.K. Lujan et al.
Peckoltia lujani	AUM 53523	1	75.3	VENEZUELA	Amazonas	río Orinoco at Paso Ganado	38 km NNW of San Fernando de Atabapo	04.3842°	-067.7747°	2010-03-27	N.K. Lujan et al.
Peckoltia lujani	AUM 53979	2	31.6–34.3	VENEZUELA	Amazonas	río Orinoco dr.	rio Orinoco at Merey 97.6 km N of San Fernando de Atabapo	04.9178°	-067.8329°	2010-04-18	J. Birindelli et al.
Peckoltia lujani	ICNMHN 1480	13	35.3–76.3 (4 nm)	COLOMBIA	Meta	Río Meta - Río Orinoco dr.	Río Negro on the Villavicencio - Puerto Lopez road			1988-01-11	H. Silvergrip.
Peckoltia lujani	ICNMHN 9096	1	79.5	COLOMBIA	Arauca	Río Meta - Río Orinoco dr.	Caño Ormedillo Arauca-Caño Norte road			1977-02-27	P. Cala
Peckoltia lujani	MCNG 19318	2		VENEZUELA	Bolivar	río Orinoco dr.	río Orinoco to the east of Ciudad Bolivar in the population of El Rosario	08.3167°	-063.0833°	1987-09-24	G. Feo
Peckoltia lujani	MCNG 56579	1	62.9	VENEZUELA	Amazonas	río Orinoco at Paso Ganado	38 km NNW of San Fernando de Atabapo	04.3842°	-067.7747°	2010-03-27	N.K. Lujan et al.
Peckoltia lujani	MCP 48401	1	57.8	VENEZUELA	Amazonas	río Orinoco at Paso Ganado	38 km NNW of San Fernando de Atabapo	04.3842°	-067.7747°	2010-03-27	N.K. Lujan et al.
Peckoltia lujani	ROM 93352	12	38.0–64.5	VENEZUELA	Amazonas	río Orinoco dr.	rio Orinoco across channel from Puerto Venado (near Samariapo) 56.7 km SSW of Puerto Ayacucho	05.2095°	-067.8095°	2010-03-24	N.K. Lujan et al.
