# Supplementary material for: Three new species of saddled loricariid catfishes, and a review of Hemiancistrus, Peckoltia, and allied genera (Siluriformes)
Source: Zookeys. 2015 Feb 2;(480):97–123. doi: 10.3897/zookeys.480.6540 (PMC4319111; doi:10.3897/zookeys.480.6540)
Supplement: Supplementary material 3 — Morphological characters for Hemiancistrus medians [file zookeys-480-097-s003.xlsx]

## Sheet: Sheet1
	1	2	3	4	5	6	7	8	9	10	11	12	13	14	15	16	17	18	19	20	21	22	23	24	25	26	27	28	29	30	31	32	33	34	35	36	37	38	39	40	41	42	43	44	45	46	47	48	49
Hemiancistrus medians	1	0	1	0	0	0	2	2	0	1	0	0	0	1	0	1	1	1	0	1	0	0	0	0	0	1	1	0	0	1	0	0	0	1	0	1	0	0	0	0	0	1	0	2	0	0	0	0	0
[truncated: 166 more columns]
